# Supplementary material for: Distribution, Prevalence, and Causative Agents of Fungal Keratitis: A Systematic Review and Meta-Analysis (1990 to 2020)
Source: Front Cell Infect Microbiol. 2021 Aug 26;11:698780. doi: 10.3389/fcimb.2021.698780 (PMC8428535; doi:10.3389/fcimb.2021.698780)
Supplement: Supplementary file 16 [file DataSheet_1.zip]

Archive with 4 entries (4 files):
- Supplementary file 1 PRISMA checklist.doc
- Supplementary file 2 search strategy.docx
- Supplementary File 3 studies.xlsx
- Supplementary File 4 quality.xlsx
