# Supplementary material for: Distribution, Prevalence, and Causative Agents of Fungal Keratitis: A Systematic Review and Meta-Analysis (1990 to 2020)
Source: Front Cell Infect Microbiol. 2021 Aug 26;11:698780. doi: 10.3389/fcimb.2021.698780 (PMC8428535; doi:10.3389/fcimb.2021.698780)
Supplement: Supplementary file 16 [file DataSheet_1.zip › Supplementary File 3 studies.xlsx]

## Sheet: Sheet1
author	Year of publication	county	continent	Patient group	DOI/PMID/bibliographic information
Green	2019	Australia	Oceania	Confirmed microbial keratitis	10.1136/bjophthalmol-2018-312881
Pan	2016	China	Asia	Confirmed microbial keratitis	10.18240/ijo.2016.01.09
Kordić	2008	Croatia	Europe	Confirmed microbial keratitis	Acta Clin Croat 2008; 47 (Suppl 1): 27-29
Gopinathan	2002	India	Asia	Confirmed microbial keratitis	10.1097/00003226-200208000-00004
Khalil	2018	Iraq	Asia	Confirmed microbial keratitis	10.22207/JPAM.12.3.49
Khairallah	1992	Saudi Arabia	Asia	Confirmed microbial keratitis	10.1007/BF00158257
Jastaneiah	2011	Saudi Arabia	Asia	Confirmed microbial keratitis	10.1016/j.sjopt.2011.04.004
Sirikul	2008	Thailand	Asia	Confirmed microbial keratitis	10.1097/ICO.0b013e31815ca0bb
Ho	2016	USA	North America	Confirmed microbial keratitis	10.1186/s12348-016-0071-6
Ritterband	2006	USA	North America	Confirmed microbial keratitis	10.1097/01.ico.0000177423.77648.8d
Qiu	2005	China	Asia	Suspected fungal keratitis	10.1080/02713680500423671
He	2011	China	Asia	Suspected fungal keratitis	10.1167/iovs.10-5977
He	2016	China	Asia	Suspected fungal keratitis	10.1007/s11046-015-9950-x
Chander	1994	India	Asia	Suspected fungal keratitis	10.1007/bf01716706
Gokhale	1995	India	Asia	Suspected fungal keratitis	10.1016/s0377-1237(17)30989-9
Saha	2006	India	Asia	Suspected fungal keratitis	PMID: 16575115
Chander	2008	India	Asia	Suspected fungal keratitis	10.4103/0377-4929.41700
Tilak	2010	India	Asia	Suspected fungal keratitis	10.3855/jidc.309
Ghosh	2016	India	Asia	Suspected fungal keratitis	10.1007/s11046-016-0042-3
Manikandan	2019	India	Asia	Suspected fungal keratitis	10.1155/2019/6395840
Satpathy	2019	India	Asia	Suspected fungal keratitis	10.1016/j.jiph.2018.12.005
Mancini	2006	Italy	Europe	Suspected fungal keratitis	10.1099/jmm.0.46638-0
Cheikhrouhou	2014	Tunisia	Africa	Suspected fungal keratitis	10.1016/j.mycmed.2014.06.047
Badawi	2017	Egypt	Africa	Suspected microbial keratitis	10.18240/ijo.2017.01.10
Kibret	2016	Ethiopia	Africa	Suspected microbial keratitis	10.1186/s12886-016-0330-1
Hagan	1995	Ghana	Africa	Suspected microbial keratitis	10.1136/bjo.79.11.1024
Leck	2002	Ghana	Africa	Suspected microbial keratitis	10.1136/bjo.86.11.1211
Oladigbolu	2013	Nigeria	Africa	Suspected microbial keratitis	10.4103/1596-3519.117626
Capriotti	2010	Sierra Leone	Africa	Suspected microbial keratitis	10.1007/s10792-010-9348-1
Zbiba	2016	Tunisia	Africa	Suspected microbial keratitis	10.1016/j.jfo.2016.09.006
Cariello	2011	Brazil	Amrica	Suspected microbial keratitis	10.1007/s10792-011-9441-0
De Andrade	2000	Brazil	Amrica	Suspected microbial keratitis	10.1590/S0004-27492000000100012
Furlanetto	2010	Brazil	Amrica	Suspected microbial keratitis	10.1177/112067211002000312.
Ibrahim	2011	Brazil	Amrica	Suspected microbial keratitis	10.1590/S0004-27492011000100002
Ibrahim	2009	Brazil	Amrica	Suspected microbial keratitis	10.1177/112067210901900305
Dekaspar	1991	Paraguay	Amrica	Suspected microbial keratitis	10.1111/j.1439-0507.1991.tb00653.x
Laspina	2004	Paraguay	America	Suspected microbial keratitis	10.1007/s00417-003-0808-4
Mino de Kaspar	1991	Paraguay	America	Suspected microbial keratitis	10.1111/j.1439-0507.1991.tb00653.x
Hernandez-Camarena	2015	Mexico	America	Suspected microbial keratitis	10.1097/ico.0000000000000428
Jeng	2010	USA	America	Suspected microbial keratitis	10.1001/archophthalmol.2010.144
McLeod	1996	USA	America	Suspected microbial keratitis	10.1016/S0161-6420(96)30738-0
Ni	2015	USA	America	Suspected microbial keratitis	10.1097/ICO.0000000000000352
Truong	2018	USA	America	Suspected microbial keratitis	10.1097/icl.0000000000000334
Sand	2015	USA	America	Suspected microbial keratitis	10.1016/j.ophtha.2014.11.027
Puig	2020	USA	America	Suspected microbial keratitis	10.18502/jovr.v15i2.6729
Williams	1991	Bangladesh	Asia	Suspected microbial keratitis	10.1007/BF00224467
Dunlop	1994	Bangladesh	Asia	Suspected microbial keratitis	10.1111/j.1442-9071.1994.tb00775.x
Lin	2019	China	Asia	Suspected microbial keratitis	10.2147/IDR.S206831
Lin	2017	China	Asia	Suspected microbial keratitis	10.1080/09286586.2016.1254250
Xie	2006	China	Asia	Suspected microbial keratitis	10.1016/j.ophtha.2006.05.035
Xu	2016	China	Asia	Suspected microbial keratitis	10.2147/OPTH.S103302
Xuguang	2007	China	Asia	Suspected microbial keratitis	10.1016/j.ajo.2006.09.042
Lam	2002	Hong Kong	Asia	Suspected microbial keratitis	10.1038/sj.eye.6700151
Arora	2006	India	Asia	Suspected microbial keratitis	JK Science 2006; 8 (1): 39-41
Bandyopadhyay	2012	India	Asia	Suspected microbial keratitis	10.3126/nepjoph.v4i1.5847
Basak	2005	India	Asia	Suspected microbial keratitis	10.4103/0301-4738.15280
Bashir	2005	India	Asia	Suspected microbial keratitis	PMID: 16758694
Bharathi	2006	India	Asia	Suspected microbial keratitis	10.1136/bjo.2006.096230
Bharathi	2003	India	Asia	Suspected microbial keratitis	PMID: 14750619
Chowdhary	2005	India	Asia	Suspected microbial keratitis	10.1097/01.ico.0000126435.25751.20
Deorukhkar	2012	India	Asia	Suspected microbial keratitis	PMID: 22511050
Devi	2017	India	Asia	Suspected microbial keratitis	10.15380/2277-5706.jcsr.15.067
Gajjar	2013	India	Asia	Suspected microbial keratitis	10.1155/2013/605308
Gubert Joseph	2020	India	Asia	Suspected microbial keratitis	10.22207/JPAM.14.1.61
Gupta	2014	India	Asia	Suspected microbial keratitis	10.4103/0255-0857.136582
Kataki	2014	India	Asia	Suspected microbial keratitis	10.5958/0976-5506.2014.00057.6
Katara	2013	India	Asia	Suspected microbial keratitis	PMID: 23852845
Kotigadde	1992	India	Asia	Suspected microbial keratitis	PMID: 1464454
Kumar	2011	India	Asia	Suspected microbial keratitis	PMID: 22384294
Lalitha	2015	India	Asia	Suspected microbial keratitis	10.1136/bjophthalmol-2014-305000
Leck	2002	India	Asia	Suspected microbial keratitis	10.1136/bjo.86.11.1211
Lin	2012	India	Asia	Suspected microbial keratitis	10.1097/ICO.0b013e31825694d3
Malhotra	2011	India	Asia	Suspected microbial keratitis	10.35119/ASJOO.V12I4.320
Mehta	2017	India	Asia	Suspected microbial keratitis	10.17354/ijss/2017/134
MorePatil	2019	India	Asia	Suspected microbial keratitis	10.14260/jemds/2019/254
Nath	2011	India	Asia	Suspected microbial keratitis	10.4103/0301-4738.83613
Nikhil	2019	India	Asia	Suspected microbial keratitis	10.14260/jemds/2019/44
Panda	2007	India	Asia	Suspected microbial keratitis	10.1111/j.1442-9071.2007.01417.x
Prathiba	2015	India	Asia	Suspected microbial keratitis	10.14260/jemds/2015/1290
Somabhai Katara	2013	India	Asia	Suspected microbial keratitis	PMID: 23852845
Sengupta	2012	India	Asia	Suspected microbial keratitis	10.3109/09286586.2012.690492
Tewari	2011	India	Asia	Suspected microbial keratitis	10.4103/0301-4738.98702
Reddy	2013	India	Asia	Suspected microbial keratitis	10.1007/s10792-012-9683-5
Rautaraya	2011	India	Asia	Suspected microbial keratitis	10.1186/1471-2415-11-39
Sherwal	2008	India	Asia	Suspected microbial keratitis	JK Science 2008; 10 (3): 127-131
Shobana	2015	India	Asia	Suspected microbial keratitis	10.1016/j.mycmed.2014.10.024
Roy	2016	India	Asia	Suspected microbial keratitis	10.1016/j.cegh.2016.02.001
Senthilvadivu	2018	India	Asia	Suspected microbial keratitis	10.14260/jemds/2018/421
Rathi	2017	India	Asia	Suspected microbial keratitis	10.1136/bjophthalmol-2017-310241
Srinivasan	1997	India	Asia	Suspected microbial keratitis	10.1136/bjo.81.11.965
Ranjini	2016	India	Asia	Suspected microbial keratitis	10.4103/2008-322X.194071
Saha	2009	India	Asia	Suspected microbial keratitis	10.4103/0974-620x.57310
Hosseini	2002	Iran	Asia	Suspected microbial keratitis	IRAN J MED SCI 2002; 27 (3): 106-109
Shokohi	2006	Iran	Asia	Suspected microbial keratitis	PMID: 16859055
Al-Shakarchi	2007	Iraq	Asia	Suspected microbial keratitis	10.1136/bjo.2007.123208
Lavinsky	2013	Israel	Asia	Suspected microbial keratitis	10.1590/S0004-27492013000300009
Khor	2020	Malaysia	Asia	Suspected microbial keratitis	10.1097/icl.0000000000000621
Mohd-Tahir	2012	Malaysia	Asia	Suspected microbial keratitis	10.1155/2012/851563
Norina	2008	Malaysia	Asia	Suspected microbial keratitis	PMID: 18204773
Yap	2019	Malaysia	Asia	Suspected microbial keratitis	10.5114/fmpcr.2019.82980
Ratnalingam	2017	Malaysia	Asia	Suspected microbial keratitis	10.3980/j.issn.1672-5123.2017.11.01
Amatya	2012	Nepal	Asia	Suspected microbial keratitis	PMID: 24047020
Dhakhwa	2012	Nepal	Asia	Suspected microbial keratitis	10.3126/nepjoph.v4i1.5863
Feilmeier	2010	Nepal	Asia	Suspected microbial keratitis	10.1097/ICO.0b013e3181d92881
Ganguly	2011	Nepal	Asia	Suspected microbial keratitis	10.3126/nepjoph.v3i2.5262
Khanal	2005	Nepal	Asia	Suspected microbial keratitis	10.1159/000084273
Khanal	2001	Nepal	Asia	Suspected microbial keratitis	10.1177/004947550103100319
Lavaju	2009	Nepal	Asia	Suspected microbial keratitis	10.3126/nepjoph.v1i2.3683.
Rai	2016	Nepal	Asia	Suspected microbial keratitis	10.3126/nepjoph.v8i2.16993
Suwal	2016	Nepal	Asia	Suspected microbial keratitis	10.1186/s12886-016-0388-9
Sitoula	2015	Nepal	Asia	Suspected microbial keratitis	10.3126/nepjoph.v7i1.13124.
Thapa	2012	Nepal	Asia	Suspected microbial keratitis	PMID: 23279767
Upadhyay	1991	Nepal	Asia	Suspected microbial keratitis	10.1016/S0002-9394(14)76903-X
Al-Ghafri	2018	Oman	Asia	Suspected microbial keratitis	10.4103/ojo.OJO_4_2018
Idiculla	2009	Oman	Asia	Suspected microbial keratitis	PMID: 21509276
Hussain	2012	Pakistan	Asia	Suspected microbial keratitis	PMID: 22414354
Narsani	2008	Pakistan	Asia	Suspected microbial keratitis	Int J Ophthalmol 2009; 2 (2): 154-157
Narsani	2010	Pakistan	Asia	Suspected microbial keratitis	PMID: 20810053
Narsani	2012	Pakistan	Asia	Suspected microbial keratitis	J Liaquat Uni Med Health Sci. 2012; 11(1): 42-46
Alkatan	2012	Saudi Arabia	Asia	Suspected microbial keratitis	10.1016/j.sjopt.2011.11.005
Gonawardena	1994	Sri Lanka	Asia	Suspected microbial keratitis	10.1007/BF01103062
Fong	2004	Taiwan	Asia	Suspected microbial keratitis	10.1016/j.ajo.2003.09.001
Lin	2015	Taiwan	Asia	Suspected microbial keratitis	10.1097/md.0000000000001905
Liu	2019	Taiwan	Asia	Suspected microbial keratitis	10.1016/j.ajo.2019.03.023
Kampitak	2014	Thailand	Asia	Suspected microbial keratitis	10.5372/1905-7415.0802.290
Tananuvat	2012	Thailand	Asia	Suspected microbial keratitis	PMID: 22696846
Simcock	1996	England	Europe	Suspected microbial keratitis	10.1111/j.1600-0420.1996.tb00067.x
Tan	2017	England	Europe	Suspected microbial keratitis	10.1038/eye.2017.55
Saeed	2009	Ireland	Europe	Suspected microbial keratitis	10.1097/ICO.0b013e3181877a52
Tena	2018	Spain	Europe	Suspected microbial keratitis	10.7883/yoken.JJID.2018.269
Bograd	2018	Switzerland	Europe	Suspected microbial keratitis	10.1055/a-0774-7756
Samarawickrama	2015	Australia	Oceania	Suspected microbial keratitis	10.1071/HI15014
Wong	2003	New Zealand	Oceania	Suspected microbial keratitis	10.1136/bjo.87.9.1103
Aruljyothi	2016	India	Asia	Pediatrics	10.1136/bjophthalmol-2015-307631
Kunimoto	1998	India	Asia	Pediatrics	10.1016/s0161-6420(98)92899-8
Cruz	1993	USA	America	Pediatrics	10.1016/s0161-6420(93)31671-4
Singh	2006	India	Asia	Pediatrics	PMID: 16625268
Song	2012	China	Asia	Pediatrics	10.5301/EJO.2011.8338
Hsiao	2007	Taiwan	Asia	Pediatrics	10.1001/archopht.125.5.603
Clinch	1994	USA	America	Pediatrics	10.1016/s0002-9394(14)73016-8
Lee	2014	Taiwan	Asia	Pediatrics	10.1016/j.ajo.2014.01.013
Stapleton	2007	Australia	Oceania	Contact lens wearers	10.1016/j.ajo.2007.06.037
Alfonso	2006	USA	America	Contact lens wearers	10.1016/j.ajo.2006.04.025
Khater	2015	Egypt	Africa	Contact lens wearers	10.3980/j.issn.1672-5123.2015.10.01
Sharma	2003	India	Asia	Contact lens wearers	10.1016/s0161-6420(02)01283-6
Shanbhag	2016	India	Asia	Contact lens wearers	10.17354/ijss/2016/413
Hun Yu	2007	Hong Kong	Asia	Contact lens wearers	10.1097/ICL.0b013e318030c997
Aldave	2013	USA	America	Patierns underwent keratoplasty	10.1097/ICO.0b013e31825e83bf
Bates	1990	UK	Europe	Patierns underwent keratoplasty	10.1038/eye.1990.8
Chen	2017	Taiwan	Asia	Patierns underwent keratoplasty	10.1097/md.0000000000005864
Edelstein	2016	USA	America	Patierns underwent keratoplasty	10.1097/ICO.0000000000000869
Sun	2017	Taiwan	Asia	Patierns underwent keratoplasty	10.1016/j.ajo.2017.03.022
Lin	2016	Taiwan	Asia	Patierns underwent keratoplasty	10.1038/srep32751
Bajracharya	2015	Nepal	Asia	Patierns underwent keratoplasty	10.2147/opth.s92176
Jain	2018	India	Asia	Patierns underwent keratoplasty	10.1097/ICO.0000000000001432
Sedghipour	2011	Iran	Asia	Patierns underwent keratoplasty	10.2147/OPTH.S22959
Shi	2010	China	Asia	Patierns underwent keratoplasty	10.1016/j.ophtha.2009.10.004
Wang	2018	China	Asia	Patierns underwent keratoplasty	10.18240/ijo.2018.02.07
Wang	2016	China	Asia	Patierns underwent keratoplasty	10.1007/s00417-016-3412-0
Wang	2018	China	Asia	Patierns underwent keratoplasty	10.18240/ijo.2018.05.11
Xie	2007	China	Asia	Patierns underwent keratoplasty	10.1097/01.ico.0000248381.24519.0d
Yalniz-Akkaya	2014	Turkey	Asia	Patierns underwent keratoplasty	10.1007/s10792-014-9931-y
Chatterjee	2020	India	Asia	Patierns underwent keratoplasty	10.1097/ICO.0000000000002044
Doğan	2019	Turkey	Asia	Patierns underwent keratoplasty	10.4274/tjo.galenos.2018.06937
Gong	2019	China	Asia	Patierns underwent keratoplasty	10.1097/md.0000000000015910
Keyhani	2005	USA	America	Patierns underwent keratoplasty	10.1097/01.ico..0000138832.3486.70
Mundra	2019	India	Asia	Patierns underwent keratoplasty	10.4103/ijo.IJO_1952_18
Sese	2019	Denmark	Europe	Patierns underwent keratoplasty	10.1007/s00417-018-4200-9
Ti	2007	Singapore	Asia	Patierns underwent keratoplasty	10.1016/j.ajo.2007.01.015
Vislisel	2016	USA	America	Patierns underwent keratoplasty	10.1016/j.ophtha.2016.09.017
Articles highlighted in purpule are indeed two separate sets of data from two counteries that are presented in one article but we treated them as separate articles.
