# Supplementary material for: Distribution, Prevalence, and Causative Agents of Fungal Keratitis: A Systematic Review and Meta-Analysis (1990 to 2020)
Source: Front Cell Infect Microbiol. 2021 Aug 26;11:698780. doi: 10.3389/fcimb.2021.698780 (PMC8428535; doi:10.3389/fcimb.2021.698780)
Supplement: Supplementary file 16 [file DataSheet_1.zip › Supplementary File 4 quality.xlsx]

## Sheet: Sheet1
	Selection 5				Comparability 2	Outcome 3
Study (first author)	Representativeness of the sample 2	Selected group of users 1	Sample size	Diagnosis 3	Based on design and analysis	Assessment of outcome	Statistical test
Aldave, et al. 2013	*	*		**	*	*	*
Alfonso et al. 2006	*	*		**	*	*	*
Al-Ghafri and Al-Raisi 2018	*	*		**	*	*	*
Alkatan, et al. 2012	*	*		**	*	*	*
Al-Shakarchi 2007	*	*		**	*	*	*
Amatya, et al. 2012	*	*		**	*	*
Arora et al. 2006	*	*		**	*	*	*
Aruljyothi, et al. 2016	*	*	*	**	*	**	*
Badawi, et al. 2017	*	*		**	*	*	*
Bajracharya and Gurung 2015	*	*		**	*	*	*
Bandyopadhyay, et al. 2012	*	*		**	*	*	*
Basak et al. 2005	*	*		**	*	**	*
Bashir et al. 2005	*	*		**	*	*	*
Bates et al. 1990,	*			**	*
Bharathi et al. 2003	*	*		**	**	*	*
Bharathi et al. 2006	*	*		**	*	**	*
Bograd, et al. 2019	*	*		**	**	*	*
Capriotti, et al. 2010	*	*		**	**	**	*
Cariello, et al. 2011	*	*		**	*	**	*
Chander and Sharma 1994	*			**	**	*
Chander et al. 2008	*	*		**	*	*	*
Chatterjee and Agrawal 2020	*	*		**	**	*	*
Cheikhrouhou, et al. 2014	*	*		**	*	*	*
Chen, et al. 2017	*	*		**	*	*	*
Chowdhary and Singh 2005	*	*		**	**	*	*
Clinch et al. 1994	*			**	*	*
Cruz et al. 1993	*			**	*
De Andrade et al. 2000	*	*		**	*	*
Dekaspar et al. 1991	*			**
Deorukhkar, et al. 2012	*	*		**	*	**	*
Devi, et al. 2017	*	*		**	*	*
Dhakhwa, et al. 2012	*	*		**	*	*	*
Doğan and Arslan 2019	*	*		**	*	*	*
Dunlop et al. 1994	*	*		**	*	**	*
Edelstein, et al. 2016	*	*		**	**	*	*
Feilmeier, et al. 2010	*	*	*	**	*	*	*
Fong et al. 2004	*	*		**	*	**	*
Furlanetto, et al. 2010	*	*	*	**	*	**	*
Gajjar, et al. 2013	*	*		**	**	**	*
Ganguly, et al. 2011	*	*		**	*	*	*
Ghosh, et al. 2016	*	*		**		*	*
Gokhale et al. 1995	*	*		**	*	*
Gonawardena et al. 1994	*			**	*	*
Gong and Xin 2019	*	*		**	*	*	*
Gopinathan et al. 2002	*	*		**	*	**	*
Green, et al. 2019	*	*		**	*	*	*
Gubert Joseph, et al. 2020	*	*		**	*	*	*
Gupta, et al. 2014	*	*		**	*	*
Hagan et al. 1995	*	*		**	*	*
He, et al. 2011	*	*		**	**	*	*
He, et al. 2016	*	*		**	*	*
Hernandez-Camarena et al. 2015	*	*		**	*	*	*
Ho, et al. 2016	*	*		**	*	**	*
Hosseini et al. 2002	*	*		**	*	*	*
Hsiao et al. 2007	*	*	*	**	*	**	*
Hun Yu et al. 2007	*	*		**	**	*	*
Hussain, et al. 2012	*	*		**	**	**	*
Ibrahim, et al. 2009	*	*		**	*	*	*
Ibrahim, et al. 2011	*	*		**	*	*	*
Idiculla, et al. 2009	*	*		**	*	*
Jain, et al. 2018	*	*		**	*	*	*
Jastaneiah, et al. 2011	*	*		**	**	**	*
Jeng, et al. 2010	*	*		**	**	*	*
Kampitak, et al. 2014	*	*		**	**	*	*
Kataki, et al. 2014	*	*		**	*	*	*
Katara, et al. 2013	*	*	*	**	*	*	*
Keyhani et al. 2005	*	*		**	*	*	*
Khairallah et al. 1992	*			**	**	*
Khalil, et al. 2018	*	*		**	*	*	*
Khanal et al. 2001	*	*		**	*	*
Khanal et al. 2005	*	*		**	**	**	*
Khater and El-Shorbagy 2015	*	*		**	*	**	*
Khor, et al. 2020	*	*		**	**	*
Kibret and Bitew 2016	*	*		**	*	*	*
Kordić et al. 2008	*	*		**	*	*	*
Kotigadde et al. 1992	*	*		**	**	**	*
Kumar, et al. 2011	*	*		**	*	*	*
Kunimoto et al. 1998	*	*		**		**	*
Lalitha, et al. 2015	*	*		***	**	**	*
Lam et al. 2002	*	*		**	**	**	*
Laspina et al. 2004	*	*		**	*	*	*
Lavaju, et al. 2009	*	*		**	**	*	*
Lavinsky, et al. 2013	*	*		**	*	*	*
Leck et al. 2002	*	*	*	**	*	*	*
Lee, et al. 2014	*	*		**	**	*	*
Lin, et al. 2012	*	*	*	**	*	*	*
Lin, et al. 2015	*	*		**	*	*	*
Lin, et al. 2016	*	*		**	*	**	*
Lin, et al. 2017	*	*		**	*	*	*
Lin, et al. 2019	*	*		**	**	*	*
Liu, et al. 2019	*	*		**	*	*	*
Malhotra, et al. 2011	*	*		**	*	*	*
Mancini et al. 2006	*	*		***	*	*	*
Manikandan, et al. 2019	*	*		***	**	*	*
McLeod et al. 1996	**	*		**	*	*
Mehta and Mehta 2017	*			**
Mino de Kaspar et al. 1991	*	*		**	**	**
Mohd-Tahir, et al. 2012	*	*	*	**	*	**	*
MorePatil, et al. 2019	*	*		**	*	*	*
Mundra, et al. 2019	*	*		**	*	*	*
Narsani et al. 2008	*	*		**	*	*	*
Narsani, et al. 2010	*	*		**		*	*
Narsani, et al. 2012	*	*		**	**	*	*
Nath, et al. 2011	*	*		**	*	*	*
Ni, et al. 2015	*	*		**	*	*	*
Nikhil, et al. 2019	*	*		**	**	*	*
Norina et al. 2008	*	*		**	*	**	*
Oladigbolu, et al. 2013	*	*		**	*	**	*
Pan, et al. 2016	*	*		**	*	*	*
Panda et al. 2007	*	*		**	*	*	*
Prathiba, et al. 2015	*	*		**	*	*
Puig, et al. 2020	*	*		**	**	*	*
Qiu et al. 2005	*	*		**	*	*	*
Rai, et al. 2016	*	*		**	**	*	*
Ranjini and Waddepally 2016	*	*		**	**	*	*
Rathi, et al. 2017	*	*		**	**	*	*
Ratnalingam, et al. 2017	*	*		**	**	**	*
Rautaraya, et al. 2011	*	*		**	**	**	*
Reddy, et al. 2013	*	*		**	**	**	*
Ritterband et al. 2006	*	*		**	*	*	*
Roy, et al. 2017	*	*	*	**	**	*	*
Saeed et al. 2009	*	*		**	*	**	*
Saha and Das 2006	*	*		**	*	*	*
Saha, et al. 2009	*	*		**	**	*	*
Samarawickrama, et al. 2015	*	*		**	**	**	*
Sand, et al. 2015	*	*		**	*	**	*
Satpathy, et al. 2019	*	*		**	*	*	*
Sedghipour, et al. 2011	*	*		***	*	**	*
Sengupta, et al. 2012	*	*		**	*	*	*
Senthilvadivu and Stalin 2018	*	*		**	**	**	*
Sese, et al. 2019	*	*		**	*	*
Shanbhag, et al. 2016	*	*		**	**	*	*
Sharma et al. 2003	*	*		**		*	*
Sherwal and Verma 2008	*	*		***	**	**	*
Shi, et al. 2010	*	*		**	*	**	*
Shobana, et al. 2015	*	*		**	**	*	*
Shokohi et al. 2006	*	*		**	*	*
Simcock et al. 1996	*	*		**	*	**
Singh et al. 2006	*	*		**	*	*	*
Sirikul, et al. 2008	*	*		**	*	*	*
Sitoula, et al. 2015	*	*		**	**	**	*
Somabhai Katara, et al. 2013	*	*		**	**	*	*
Song, et al. 2012	*	*		**	*	**	*
Srinivasan et al. 1997	*	*		**	*	**
Stapleton et al. 2007	*	*		**	*	**	*
Sun, et al. 2017	*	*	*	**	*	**	*
Suwal, et al. 2016	*	*		**	**	*	*
Tan, et al. 2017	*	*		**	**	*	*
Tananuvat, et al. 2012	*	*		**	**	**	*
Tena, et al. 2019	*	*		**	*	**	*
Tewari, et al. 2012	*	*		**	*	**	*
Thapa, et al. 2012	*	*		**	**	**	*
Ti et al. 2007	*	*		**	*	*	*
Tilak, et al. 2010	*	*		**	*	*	*
Truong, et al. 2018	*	*		**	**	**	*
Upadhyay et al. 1991	*		*	**	**	*
Vislisel, et al. 2017	*	*		**		*	*
Wang, et al. 2016	*	*		**	*	*	*
Wang, et al. 2018	*	*		**	*	*	*
Wang, et al. 2018	*	*		**	*	*
Williams et al. 1991	*	*	*	**	**	**
Wong et al. 2003	*	*		**	*	*	*
Xie et al. 2006	*	*		**	*	**	*
Xie et al. 2007	*	*		**	*	**	*
Xu, Cho et al. 2016	*	*		**	**	**	*
Xuguang et al. 2007	*	*		**	**	*	*
Yalniz-Akkaya, et al. 2015	*	*	*	**	*	*	*
Yap, et al. 2019	*	*		**	**	*
Zbiba, et al. 2016	*	*		***	*	**	*
